# Supplementary material for: Subretinal fluid in macular edema secondary to branch retinal vein occlusion
Source: Sci Rep. 2024 Jun 13;14:13623. doi: 10.1038/s41598-024-64047-y (PMC11176314; doi:10.1038/s41598-024-64047-y)
Supplement: Supplementary file 1 — Supplementary Information. [file 41598_2024_64047_MOESM1_ESM.csv]

PtID	SRD	atrophy	sexm1	age	DM	HTN1	dyslipidemia1	IL-1B	Il-2	Il6	il8	IL-10	IL-17	TNF-A	plgf	VEGF	Major1	baseline cst	cstat3m	cstat6m	postCST	cst reduction	OCTEZ	À§Ä¡s1i2	Ä¡·áÈ¸¼ö	TxDurationGrouping	duration	logmarpre	over0.5	lessOr0.3	3mlog	6mlog	12monlog	over0.5	lessOr0.3	logmarpost	improve	imp3to12	imp6to12	baseBCVA	6mBCVA	12mBCVA	postBCVA	6°³¿ù»óÄ¡·á	12°³¿ù»óÄ¡·á	TxDurationGrouping	baseBCVA	logmarpre	over0.5
1	0	0	0	74	1	1	1	0	0	8.63	31.68	3.23	0	3.37	4.9	87.7	1	472	291	285	287	185	2	1	4	2	0	0.4	0	0	0.3	0.3	0.4	0	0	0.4	0	0.1	0.1	0.4	0.5	0.4	0.4	1	1	2	0.4	0.4	0
2	0	0	1	66	1	1	0	0	0	1.11	3.26	0.11	0.54	0	1.14	17.21	0	433	298	279	273	160	1	1	4	2	0	0.3	0	1	0.1	0.1	0.2	0	1	0.2	-0.1	0.1	0.1	0.5	0.8	0.6	0.6	1	1	2	0.5	0.3	0
3	0	0	0	61	0	0	0	0	0	4.45	3.26	2.11	0	6.18	5.02	27.94	0	343	289	275	269	74	1	2	3	2	0	0.3	0	1	0.2	0.2	0.4	0	0	0.4	0.1	0.2	0.2	0.5	0.6	0.4	0.4	1	1	2	0.5	0.3	0
4	0	0	0	83	0	1	0	0	0	3.45	5.3	0.2	0	1.91	2.01	51.76	1	327	299	289	291	36	2	1	3	2	0	0.7	1	0	0.5	0.5	0.5	0	1	1	-0.2	-0.4	0	0.2	0.3	0.1	0.1	1	1	2	0.2	0.7	1
5	0	0	0	65	0	1	0	0	0.41	25.91	87.74	1.73	0	4.66	3.28	5.98	1	391	270	240	239	152	0	1	3	2	0	0.3	0	1	0.3	0.2	0.3	0	1	0.3	0	0	0.1	0.5	0.6	0.5	0.5	1	1	2	0.5	0.3	0
6	0	0	1	55	1	1	1	0	0	3.7	19.06	0	1.36	0	3.41	0	0	405	287	269	295	110	0	1	2	1	0	0.7	1	0	0.5	0.3	0.4	0	0	0.3	-0.3	-0.1	0.1	0.2	0.5	0.4	0.5	1	0	1	0.2	0.7	1
7	0	0	0	81	0	1	0	0	0	3.45	8.38	0.84	0	1.35	2.11	30.72	0	328	298	257	264	64	0	1	4	2	0	0.7	1	0	0.5	0.4	0.7	1	0	0.7	0	0.2	0.3	0.2	0.4	0.2	0.2	1	1	2	0.2	0.7	1
8	0	0	0	73	0	0	0	0	16.2	3.4	8	0	0	4.79	4.78	39.52	1	355	211	260	266	89	0	2	2	1	0	0.5	0	0	0.4	0.4	0.4	0	0	0.5	-0.1	0	0	0.3	0.4	0.4	0.3	1	0	1	0.3	0.5	0
9	0	0	0	74	0	0	0	0	3.62	2.62	5.95	0.53	1.12	1.91	3.21	31.35	0	355	241	279	253	102	0	2	1	0	0	0.2	0	1	0.1	0.1	0.1	0	1	0.1	-0.1	0	0	0.6	0.8	0.8	0.8	0	0	0	0.6	0.2	0
10	0	0	0	84	1	1	0	0	5.55	5.54	8.76	1.14	2.16	3.58	2.76	29.45	0	404	298	273	280	124	0	1	3	1	0	0.7	1	0	0.5	0.7	0.7	1	0	0.7	0	0.2	0	0.2	0.2	0.2	0.2	1	0	1	0.2	0.7	1
11	0	0	0	57	0	1	1	0	2.24	5.52	27.45	0.76	0	5.17	3.24	58.86	1	319	267	290	281	38	0	1	2	0	0	1.3	1	0	1.3	1	1	1	0	1	-0.3	-0.3	0	0.05	0.1	0.1	0.1	0	0	0	0.05	1.3	1
12	0	0	1	55	0	1	1	0	0.6	5.52	22.15	0.28	0	3.85	1.95	49.79	1	338	280	297	283	55	0	1	2	0	0	0.2	0	1	0.1	0.1	0.1	0	1	0.1	-0.1	0	0	0.6	0.8	0.8	0.8	0	0	0	0.6	0.2	0
13	0	0	1	73	0	0	0	0	2.34	9.73	35.3	0	0	4.78	4.62	81.74	1	511	290	275	293	218	1	1	4	2	0	0.3	0	1	0.2	0.2	0.4	0	0	0.4	0.1	0.2	0.2	0.5	0.6	0.4	0.4	1	1	2	0.5	0.3	0
14	0	0	1	83	0	0	0	0	0	1.5	9.98	0.28	0	1.87	1.24	45.41	0	365	270	257	277	88	0	2	1	0	0	0.2	0	1	0.1	0	0	0	1	0	-0.2	-0.1	0	0.6	1	1	1	0	0	0	0.6	0.2	0
15	0	0	1	54	0	0	0	0	0	0.37	7.43	0.28	0	1.87	0.17	41.22	0	405	289	276	258	147	0	2	4	2	0	0.2	0	1	0.2	0.2	0.1	0	1	0.1	-0.1	-0.1	-0.1	0.6	0.6	0.8	0.8	1	1	2	0.6	0.2	0
16	0	0	1	60	0	0	0	1.62	5.73	12.37	42.94	0	0.96	4.62	3.99	93.67	1	328	299	287	274	54	0	1	5	2	0	0.4	0	0	0.3	0.2	0.2	0	1	0.3	-0.2	-0.1	0	0.4	0.6	0.6	0.5	1	1	2	0.4	0.4	0
17	0	0	0	79	0	0	0	0	2.24	11.07	62.84	1.12	1.3	6.5	3.62	111.95	1	458	241	222	213	245	0	1	3	2	0	1	1	0	0.7	0.7	0.7	1	0	0.7	-0.3	0	0	0.1	0.2	0.2	0.2	1	1	2	0.1	1	1
18	0	0	0	90	1	1	1	0	0	5.11	8.71	0	0	1.13	2.48	11.21	1	313	273	272	246	67	0	1	3	2	0	0.5	0	0	0.3	0.4	0.5	0	0	0.5	0	0.2	0.1	0.3	0.4	0.3	0.3	1	1	2	0.3	0.5	0
19	0	0	0	60	0	1	0	0	0.6	46.33	47.06	1.49	1.3	5.83	1.77	43.32	1	536	287	265	285	251	1	1	4	2	0	0.2	0	1	0.1	0.1	0.2	0	1	0.2	0	0.1	0.1	0.6	0.8	0.6	0.6	1	1	2	0.6	0.2	0
20	0	0	0	73	1	1	0	4.47	8.41	69.55	51.32	1.97	3.32	11.49	3.33	30.52	1	470	278	291	278	192	2	2	3	1	0	0.3	0	1	0.3	0.3	0.4	0	0	0.3	0.1	0.1	0.1	0.5	0.5	0.4	0.5	1	0	1	0.5	0.3	0
21	0	0	1	57	1	1	1	0	5.37	8.34	41.79	1	1.3	5.83	2.31	90.39	0	311	283	296	291	20	1	1	1	0	0	0.5	0	0	0.4	0.3	0.3	0	1	0.3	-0.2	-0.1	0	0.3	0.5	0.5	0.5	0	0	0	0.3	0.5	0
22	0	0	0	58	0	0	0	0	0	4.55	5.38	0.88	0	1.87	0.73	17.82	1	310	299	279	284	26	0	1	1	0	0	0.4	0	0	0.3	0.3	0.4	0	0	0.4	0	0.1	0.1	0.4	0.5	0.4	0.4	0	0	0	0.4	0.4	0
23	0	0	0	66	0	1	0	0	0	0.37	6.15	0.28	0	2.2	1.07	72.84	0	311	283	289	285	26	0	2	1	0	0	0.4	0	0	0.3	0.3	0.3	0	1	0.3	-0.1	0	0	0.4	0.5	0.5	0.5	0	0	0	0.4	0.4	0
24	0	0	0	62	0	1	1	0	0	1.5	7.43	0.28	0	1.22	2.41	10.41	0	368	290	274	283	85	1	1	1	0	0	0.1	0	1	0	0	0.1	0	1	0.1	0	0.1	0.1	0.8	1	0.8	0.8	0	0	0	0.8	0.1	0
25	0	0	0	82	0	0	0	2.11	11.38	14.63	67.84	1.24	0	8.82	3.05	27.59	1	321	266	268	291	30	2	1	3	1	0	0.3	0	1	0.2	0.2	0.3	0	1	0.3	0	0.1	0.1	0.5	0.6	0.5	0.5	1	0	1	0.5	0.3	0
26	0	0	0	51	0	0	0	0	2.24	11.07	86.3	0.52	0	4.51	3.62	81.56	1	327	299	298	285	42	0	1	3	2	0	0.2	0	1	0.2	0.1	0.3	0	1	0.3	0.1	0.1	0.2	0.6	0.8	0.5	0.5	1	1	2	0.6	0.2	0
27	0	0	0	46	0	1	0	8.78	8.41	23.2	118.16	1.24	3.32	8.49	2.73	25.13	1	734	267	267	256	478	0	1	2	0	0	1	1	0	0.2	0.2	0.2	0	1	0.3	-0.8	0	0	0.1	0.6	0.6	0.5	0	0	0	0.1	1	1
28	0	0	0	83	0	1	0	0	5.37	8.34	19.37	0.76	3.32	5.17	2.13	55.25	1	330	260	251	261	69	0	1	3	2	0	0.7	1	0	0.4	0.5	0.7	1	0	0.7	0	0.3	0.2	0.2	0.3	0.2	0.2	1	1	2	0.2	0.7	1
29	0	0	0	46	0	0	0	0	0	1.5	9.98	0	0	1.87	1.33	31.73	0	313	254	237	224	89	0	1	2	0	0	0.7	1	0	0.1	0.1	0.1	0	1	0.1	-0.6	0	0	0.2	0.8	0.8	0.8	0	0	0	0.2	0.7	1
30	0	0	0	60	1	1	1	0	0	11.97	29.22	1	0	3.19	5.25	284.45	1	310	277	256	265	45	0	1	2	0	0	0.2	0	1	0.1	0.1	0.1	0	1	0.1	-0.1	0	0	0.6	0.8	0.8	0.8	0	0	0	0.6	0.2	0
31	0	0	0	56	1	1	0	0	0	9.26	37.02	0.28	0	2.53	4.38	113.2	0	609	278	287	297	312	2	2	4	2	0	0.2	0	1	0.1	0.1	0.1	0	1	0.1	-0.1	0	0	0.6	0.8	0.8	0.8	1	1	2	0.6	0.2	0
32	0	0	1	68	1	1	0	0	0	0.37	4.87	0.16	0	2.53	1.77	29.3	0	634	257	298	270	364	0	1	4	2	0	0.4	0	0	0.2	0.2	0.1	0	1	0	-0.3	0	-0.1	0.4	0.8	0.8	0.8	1	1	2	0.4	0.4	0
33	1	0	0	54	1	1	0	0	11.83	4.7	13.43	0.99	0	3.03	2.81	47.5	0	477	214	198	201	276	1	1	1	0	0	0.5	0	0	0.3	0.3	0.3	0	1	0.3	-0.2	0	0	0.3	0.5	0.5	0.5	0	0	0	0.3	0.5	0
34	1	0	0	80	0	1	0	30.27	10.96	7.2	43.74	1.14	4.16	3.58	3.13	53.72	1	640	271	247	232	408	0	1	3	1	0	0.7	1	0	0.4	0.3	0.7	1	0	0.7	0	0.3	0.4	0.4	0.4	0.2	0.2	1	0	1	0.4	0.4	0
35	1	0	1	57	0	0	0	0	0	2.62	12.17	0	4.16	1.91	2.21	26.86	0	336	236	241	221	115	0	1	2	0	0	0.2	0	1	0	0	0	0	1	0	-0.2	0	0	0.6	1	1	1	0	0	0	0.6	0.2	0
36	1	0	1	49	0	1	0	0	0	33.59	133.33	1.33	0	4.79	13.21	330.91	1	404	273	283	271	133	0	1	3	2	0	0.3	0	1	0.2	0.1	0.1	0	1	0.1	-0.2	-0.1	0	0.5	0.8	0.8	0.8	1	1	2	0.5	0.3	0
37	1	0	1	61	0	0	0	0	5.55	5.95	25.25	0.84	0	3.03	3.33	71.56	1	850	257	230	227	623	2	1	2	0	0	1	1	0	0.4	0.3	0.3	0	1	0.3	-0.7	-0.1	0	0.1	0.4	0.5	0.5	0	0	0	0.1	1	1
38	1	0	1	63	1	1	0	0	0.41	8.45	39.27	1.14	2.16	3.58	3.76	84.48	0	627	298	271	277	350	0	2	3	1	0	1.3	1	0	0.7	0.7	0.8	1	0	0.5	-0.5	0	0.1	0.05	0.2	0.2	0.3	1	0	1	0.05	1.3	1
39	1	0	0	52	0	0	0	0	0	3.87	22.15	1.14	0	1.91	4.08	105.86	1	307	256	265	253	54	0	1	3	2	0	0.2	0	1	0.1	0.1	0.2	0	1	0.2	0	0.1	0.1	0.6	0.8	0.6	0.6	1	1	2	0.6	0.2	0
40	1	0	0	73	0	0	0	0	10.09	2.2	15.43	0.2	0	1.35	2.61	42.28	1	426	290	270	271	155	1	1	3	2	0	0.7	1	0	0.2	0.3	0.5	0	0	0.5	-0.2	0.3	0.2	0.2	0.5	0.3	0.3	1	1	2	0.2	0.7	1
41	1	0	0	64	0	0	1	0	12.7	18.84	124.1	1.14	0	4.93	9.28	325.12	1	688	279	285	284	404	0	1	2	0	0	1	1	0	1	1	1	1	0	1	0	0	0	0.1	0.1	0.1	0.1	0	0	0	0.1	1	1
42	1	0	0	60	0	0	1	2.69	75.72	12.33	33.5	0	0.96	3.45	3.65	47.34	1	433	271	282	261	172	0	1	6	2	0	0.7	1	0	0.1	0.1	0.4	0	0	0.5	-0.3	0.3	0.3	0.2	0.8	0.4	0.3	1	1	2	0.2	0.7	1
43	1	0	0	61	1	1	1	0	7.4	16.43	1.91	0.84	2.16	7.62	3.92	81.93	1	586	298	284	280	306	1	2	5	2	0	0.2	0	1	0.1	0.1	0.1	0	1	0.1	-0.1	0	0	0.6	0.8	0.8	0.8	1	1	2	0.6	0.2	0
44	1	0	1	53	0	0	0	0	0	14.63	97.76	1.49	0	6.5	9.75	64.23	1	654	225	240	247	407	1	1	4	2	0	1	1	0	1	1	1	1	0	1	0	0	0	0.1	0.1	0.1	0.1	1	1	2	0.1	1	1
45	1	0	1	60	1	1	0	0	0	22.36	33.25	0.76	1.3	6.5	2.68	90.39	1	525	250	237	238	287	0	2	2	0	0	0.7	1	0	0.2	0.2	0.1	0	1	0.1	-0.6	-0.1	-0.1	0.2	0.6	0.8	0.8	0	0	0	0.2	0.7	1
46	1	0	0	71	0	1	0	0	2.24	3.57	18.1	0.28	0	4.84	3.24	57.96	1	366	230	226	214	152	1	1	5	2	0	0.3	0	1	0.2	0.2	0.3	0	1	0.3	0	0.1	0.1	0.5	0.6	0.5	0.5	1	1	2	0.5	0.3	0
47	1	0	1	79	1	1	1	8.78	22.96	31.08	160.35	2.21	4.32	11.49	4.86	123.58	1	745	239	285	249	496	0	1	5	2	0	0.5	0	0	0.3	0.3	0.4	0	0	0.4	-0.1	0.1	0.1	0.3	0.5	0.4	0.4	1	1	2	0.3	0.5	0
48	1	0	0	48	0	0	0	0	2.24	3.57	35.76	0	0	2.53	0.89	16.01	0	698	245	265	255	443	1	1	2	0	0	0.7	1	0	0.2	0.2	0.3	0	1	0.3	-0.4	0.1	0.1	0.2	0.6	0.5	0.5	0	0	0	0.2	0.7	1
49	1	0	1	60	1	1	1	2.11	11.38	12.86	84.31	0.76	1.3	5.17	8.13	383.06	1	721	280	279	272	449	2	2	4	2	0	1	1	0	0.3	0.2	0.3	0	1	0.3	-0.7	0	0.1	0.1	0.6	0.5	0.5	1	1	2	0.1	1	1
50	1	0	0	88	0	1	0	2.11	8.41	13.75	73.33	1.24	0	8.49	3.81	42.62	1	685	275	289	279	406	1	1	4	2	0	1	1	0	0.3	0.2	0.3	0	1	0.3	-0.7	0	0.1	0.1	0.6	0.5	0.5	1	1	2	0.1	1	1
51	1	0	1	63	0	1	0	0	0	3	45.82	0.56	0	6.38	4.44	149.19	1	499	267	275	279	220	1	1	3	1	0	0.4	0	0	0.2	0.2	0.3	0	1	0.3	-0.1	0.1	0.1	0.4	0.6	0.5	0.5	1	0	1	0.4	0.4	0
52	1	0	0	61	1	0	1	0	5.37	12.86	36.27	0.64	3.32	5.5	4.57	121.52	1	785	297	278	297	488	1	1	6	2	0	0.7	1	0	0.7	0.7	0.5	0	0	0.7	-0.2	-0.2	-0.2	0.2	0.2	0.3	0.2	1	1	2	0.2	0.7	1
53	1	0	0	58	0	0	0	18.63	34.22	2592.95	609.81	3.77	9.21	15.82	7.72	114.66	1	447	250	237	243	204	1	2	5	2	0	0.7	1	0	0.2	0.2	0.2	0	1	0.3	-0.5	0	0	0.2	0.6	0.6	0.5	1	1	2	0.2	0.7	1
54	1	1	0	59	0	0	0	0	0	5.5	13.25	0	0	3.37	5.52	0.16	0	328	210	241	188	140	1	2	4	2	0	0.3	0	1	0.2	0.2	0.3	0	1	0.3	0	0.1	0.1	0.5	0.6	0.5	0.5	1	1	2	0.5	0.3	0
55	1	1	1	61	0	1	0	0	0	1.5	33.75	0.28	0	3.19	2.13	50.24	1	510	231	200	196	314	0	2	3	1	0	1	1	0	0.3	0.4	0.5	0	0	0.5	-0.5	0.2	0.1	0.1	0.4	0.3	0.3	1	0	1	0.1	1	1
56	1	1	0	87	1	1	1	0	0	11.04	51.37	1.53	0	5.72	3.54	63.45	1	406	210	150	155	251	2	1	6	2	0	1.6	1	0	1.6	1.6	1.6	1	0	1.6	0	0	0	0.02	0.02	0.02	0.02	1	1	2	0.02	1.6	1
57	1	1	0	79	0	0	0	0	0	6.47	31.48	1	1.3	4.51	2.31	62	1	374	201	170	174	200	2	1	3	1	0	0.5	0	0	0.4	0.4	0.4	0	0	0.4	-0.1	0	0	0.3	0.4	0.4	0.4	1	0	1	0.3	0.5	0
[truncated: 6 more columns]
